# Supplementary material for: A new species of Diartiger Sharp (Staphylinidae, Pselaphinae, Clavigeritae) from the Fengyangshan – Baishanzu Nature Reserve, East China
Source: Zookeys. 2014 Jun 24;(419):129–35. doi: 10.3897/zookeys.419.7867 (PMC4109457; doi:10.3897/zookeys.419.7867)
Supplement: XML Treatment for Diartiger zhejiangensis [file zookeys.419.7867-treatment1.xml]

<!DOCTYPE tp:taxon-treatment
  PUBLIC "-//TaxonX//DTD Taxonomic Treatment Publishing DTD v0 20100105//EN" "tax-treatment-NSO.dtd">
<tp:taxon-treatment xmlns:tp="http://www.plazi.org/taxpub"><tp:treatment-meta><kwd-group><label>Taxon classification</label><kwd><named-content content-type="kingdom">Animalia</named-content></kwd><kwd><named-content content-type="order">Coleoptera</named-content></kwd><kwd><named-content content-type="family">Staphylinidae</named-content></kwd></kwd-group><mixed-citation publication-type="journal"><person-group><name><surname>Yin</surname><given-names>Zi-Wei</given-names></name><name><surname>Li</surname><given-names>Li-Zhen</given-names></name></person-group><article-title>A new species of <italic>Diartiger</italic> Sharp (Staphylinidae, Pselaphinae, Clavigeritae) from the Fengyangshan – Baishanzu Nature Reserve, East China</article-title><source>Zookeys</source><day>24</day><month>6</month><year>2014</year><volume>2014</volume><issue>419</issue><fpage>129</fpage><lpage>135</lpage><pub-id pub-id-type="doi">10.3897/zookeys.419.7867</pub-id></mixed-citation></tp:treatment-meta><tp:nomenclature><tp:taxon-name>
                        <tp:taxon-name-part taxon-name-part-type="genus">Diartiger</tp:taxon-name-part>
                        <tp:taxon-name-part taxon-name-part-type="species">zhejiangensis</tp:taxon-name-part>
                        <object-id xmlns:xlink="http://www.w3.org/1999/xlink" content-type="zoobank" xlink:type="simple">http://zoobank.org/20113B64-96ED-4879-AB1D-D23243DBEF12</object-id>
                    </tp:taxon-name><tp:taxon-authority>Yin &amp; Li</tp:taxon-authority><tp:taxon-status xmlns:xlink="http://www.w3.org/1999/xlink" xlink:type="simple">sp. n.</tp:taxon-status><xref ref-type="fig" rid="F1">Figs 1</xref><xref ref-type="fig" rid="F2">–</xref><xref ref-type="fig" rid="F3">3</xref></tp:nomenclature><tp:treatment-sec sec-type="Type material"><title>Type material</title><p>(2 ♂♂, 1 ♀)<bold>. Holotype: CHINA:</bold> ♂, labeled ‘China: S. Zhejiang, Qingyuan, Baishanzu N.R., <named-content xmlns:xlink="http://www.w3.org/1999/xlink" content-type="dwc:verbatimCoordinates" xlink:type="simple">27°45'14"N, 119°11'55"E</named-content>, <tp:taxon-name>Fagaceae</tp:taxon-name> forest, ant nest in rotten wood, 1650 m, 01.v.2014, X.-B. Song leg. / HOLOTYPE [red], <!--PageBreak--><italic><tp:taxon-name>Diartiger zhejiangensis</tp:taxon-name></italic> sp. n., det. Yin &amp; Li, 2014, SNUC’. <bold>Paratypes: CHINA:</bold> 1 ♀, same area and date, except ‘<named-content xmlns:xlink="http://www.w3.org/1999/xlink" content-type="dwc:verbatimCoordinates" xlink:type="simple">27°45'27"N, 119°12'05"E</named-content>, mixed leaf litter, sifted, 1700 m, Z. Peng leg.’; 1 ♂ [disarticulated specimen preserved in Euparal on plastic slides], labeled ‘China: S. Zhejiang, Longquan, Fengyang Shan, creek valley nr. hotel, <named-content xmlns:xlink="http://www.w3.org/1999/xlink" content-type="dwc:verbatimCoordinates" xlink:type="simple">27°54'42"N, 119°11'52"E</named-content>, <italic><tp:taxon-name>Rhododendron</tp:taxon-name></italic> and fir forest, ant nest in erect rotten fir trunk, 1250 m, 28.iv.2014, Peng leg.’. Each paratype bears a type label similar to that of the holotype except ‘PARATYPE [yellow]’.</p></tp:treatment-sec><tp:treatment-sec sec-type="Description"><title>Description.</title><p>Male. Body (<xref ref-type="fig" rid="F1">Fig. 1A</xref>) length 2.14–2.15 mm; reddish brown. Head longer than wide, HL 0.39–0.40 mm, HW 0.27–0.28 mm; clypeus with slightly angularly rounded anterior margin; eyes each composed of about 20 facets; antennomeres IV (<xref ref-type="fig" rid="F2">Fig. 2A</xref>) more than twice length of III, with truncate apex. Pronotum about as long as wide, PL 0.37–0.38 mm, PW 0.39–0.41 mm. Elytra (<xref ref-type="fig" rid="F2">Fig. 2E</xref>) wider than long, EL 0.53–0.56 mm, EW 0.80–0.82 mm; lacking microsculpture; with small tuft of setae at posterolateral margins, and bigger triangular, posteriorly-narrowed trichomes at posterior margins. Metathoracic wings fully-developed. Mesoventrite (<xref ref-type="fig" rid="F2">Fig. 2F</xref>) lacking median carina, metaventrite (<xref ref-type="fig" rid="F2">Fig. 2F</xref>) slightly convex, both meso- and metaventrites with row of setae along midline. Profemora (<xref ref-type="fig" rid="F2">Fig. 2B</xref>) with long ventral setae at base, protibiae narrowed at base and thickened from basal third toward apex; mesotrochanters (<xref ref-type="fig" rid="F2">Fig. 2C</xref>) with large, bluntly triangular ventral spine, mesofemora lacking spine; mesotibiae with small apical spur; metatibiae (<xref ref-type="fig" rid="F2">Fig. 2D</xref>) lacking spine or modification. <!--PageBreak--><!--PageBreak--><!--PageBreak-->Abdomen slightly wider than long, AL 0.82–0.84 mm, AW 0.88–0.92 mm; composite tergite with transverse basolateral trichomes curved mesally, first pair of paratergites with linear trichomes (<xref ref-type="fig" rid="F2">Fig. 2G</xref>). Aedeagal length 0.50–0.52 mm; median lobe (<xref ref-type="fig" rid="F2">Fig. 2I–K</xref>) with sinuate apical margin in dorso-ventral view.</p><fig id="F1" position="float" orientation="portrait"><label>Figure 1.</label><caption><p>Habitus of <italic><tp:taxon-name>Diartiger zhejiangensis</tp:taxon-name></italic>. <bold>A</bold> Male <bold>B</bold> Female. Scales: 0.5 mm.</p></caption><graphic xmlns:xlink="http://www.w3.org/1999/xlink" xlink:href="zookeys-419-129-g001.jpg" position="float" orientation="portrait" xlink:type="simple"/></fig><fig id="F2" position="float" orientation="portrait"><label>Figure 2.</label><caption><p>Diagnostic features of <italic><tp:taxon-name>Diartiger zhejiangensis</tp:taxon-name></italic> (<bold>A–G, I–K</bold> male <bold>H</bold> female). <bold>A</bold> Antenna <bold>B</bold> Fore leg <bold>C</bold> Mid leg <bold>D</bold> Hind leg <bold>E</bold> Left elytron <bold>F</bold> Meso- and metaventrites <bold>G–H</bold> Trichomes of elytra and composite tergite <bold>I</bold> Aedeagus, in dorsal view <bold>J</bold> Same, in lateral view <bold>K</bold> Same, in ventral view. Scales: 0.2 mm.</p></caption><graphic xmlns:xlink="http://www.w3.org/1999/xlink" xlink:href="zookeys-419-129-g002.jpg" position="float" orientation="portrait" xlink:type="simple"/></fig><p>Female. General form (<xref ref-type="fig" rid="F1">Fig. 1B</xref>) and trichomes on elytra and composite tergite (<xref ref-type="fig" rid="F2">Fig. 2H</xref>) similar to those of male; fourth antennomeres slightly shorter, mesotrochanters and mesotibiae lacking spine; abdomen relatively larger. Each eye composed of about 20 facets. Measurements: BL 2.23 mm, HL 0.41 mm, HW 0.28 mm, PL 0.39 mm, PW 0.43 mm, EL 0.55 mm, EW 0.83 mm, AL 0.88 mm, AW 0.92 mm.</p></tp:treatment-sec><tp:treatment-sec sec-type="Comparative notes"><title>Comparative notes.</title><p>This species is placed as a member of the <italic><tp:taxon-name>Diartiger fossulatus</tp:taxon-name></italic> group. Males are most similar to those of <italic><tp:taxon-name>Diartiger dentatus</tp:taxon-name></italic> in possessing relatively short antennomeres III, and in similarities of trichomes on the posterior margins of the elytra and the base of the composite tergite, and in the aedeagal form. The two species can be readily separated by the lack of spines on the mesofemora and middle of the mesotibiae, and lack of a small tubercle on the ventral margin of the metacoxa in <italic><tp:taxon-name>Diartiger zhejiangensis</tp:taxon-name></italic>, while <italic><tp:taxon-name>Diartiger dentatus</tp:taxon-name></italic> possesses a sharp basal spine on the ventral margin of the mesofemur, the mesotibia possesses a triangular spine at the middle, and the metacoxa possesses a small tubercle on the ventral margin.</p></tp:treatment-sec><tp:treatment-sec sec-type="Distribution"><title>Distribution.</title><p>East China: Zhejiang.</p></tp:treatment-sec><tp:treatment-sec sec-type="Bionomics"><title>Bionomics.</title><p>The male holotype was collected from a colony of <italic><tp:taxon-name>Lasius</tp:taxon-name></italic> cf. <italic>koreanus</italic> (det. Maruyama, pers. comm. 2014) nesting in rotten wood in a predominantly <tp:taxon-name>Fagaceae</tp:taxon-name> forest (<xref ref-type="fig" rid="F3">Fig. 3C, D</xref>). The female paratype from Baishanzu was collected from a sifted litter sample. The other female paratype collected from Fengyang Shan was found in a small colony of the same <italic><tp:taxon-name>Lasius</tp:taxon-name></italic> species nesting under bark of a standing rotten fir trunk in a <italic><tp:taxon-name>Rhododendron</tp:taxon-name></italic> and fir forest (<xref ref-type="fig" rid="F3">Fig. 3A, B</xref>). During a two-day observation period, the adults of <italic><tp:taxon-name>Diartiger zhejiangensis</tp:taxon-name></italic> (<xref ref-type="fig" rid="F3">Fig. 3E, F</xref>) were totally ignored by the ant workers, and vice versa. This may have been a consequence of the disturbance of being transported and housed in the artificial environment.</p><fig id="F3" position="float" orientation="portrait"><label>Figure 3.</label><caption><p>Habitat and host of <italic><tp:taxon-name>Diartiger zhejiangensis</tp:taxon-name></italic>. <bold>A</bold> General habitat of the <italic><tp:taxon-name>Rhododendron</tp:taxon-name></italic> and fir forest at Fengyang Shan Nature Reserve <bold>B</bold> Rotten trunk where the female paratype was collected <bold>C</bold> General habitat of the <tp:taxon-name>Fagaceae</tp:taxon-name> forest at Baishanzu Nature Reserve <bold>D</bold> Rotten wood where the holotype was collected <bold>E–F</bold> Living male adult of <italic><tp:taxon-name>Diartiger zhejiangensis</tp:taxon-name></italic> with host ants.</p></caption><graphic xmlns:xlink="http://www.w3.org/1999/xlink" xlink:href="zookeys-419-129-g003.jpg" position="float" orientation="portrait" xlink:type="simple"/></fig></tp:treatment-sec><tp:treatment-sec sec-type="Etymology"><title>Etymology.</title><p>The specific epithet refers to the province where the type locality of the new species lies.</p></tp:treatment-sec></tp:taxon-treatment>
